# Supplementary material for: The Combined Administration of Vitamin C and Copper Induces a Systemic Oxidative Stress and Kidney Injury
Source: Biomolecules. 2023 Jan 10;13(1):143. doi: 10.3390/biom13010143 (PMC9856059; doi:10.3390/biom13010143)
Supplement: Supplementary file 1 [file biomolecules-13-00143-s001.zip]

Archive with 1 entries (1 files):
- biomolecules-2129160-supplementary.pdf
